# Supplementary material for: A Five-MicroRNA Signature Predicts the Prognosis in Nasopharyngeal Carcinoma
Source: Front Oncol. 2021 Sep 9;11:723362. doi: 10.3389/fonc.2021.723362 (PMC8459682; doi:10.3389/fonc.2021.723362)
Supplement: Supplementary file 2 [file DataSheet_2.xlsx]

## Sheet: Table S1
Table S1. GO analysis of the 5-microRNA signature.
ONTOLOGY	ID	Description	GeneRatio	BgRatio	pvalue	Count
BP	GO:0042110	T cell activation	90/454	443/17913	9.146e-56	90
BP	GO:0002694	regulation of leukocyte activation	87/454	492/17913	1.27258e-48	87
BP	GO:0002521	leukocyte differentiation	83/454	485/17913	3.556e-45	83
BP	GO:0051249	regulation of lymphocyte activation	76/454	401/17913	1.33911e-44	76
BP	GO:0030098	lymphocyte differentiation	65/454	325/17913	1.31111e-39	65
BP	GO:0007159	leukocyte cell-cell adhesion	64/454	328/17913	2.59626e-38	64
BP	GO:0050867	positive regulation of cell activation	62/454	319/17913	5.19142e-37	62
BP	GO:0046651	lymphocyte proliferation	55/454	244/17913	1.89085e-36	55
BP	GO:0002768	immune response-regulating cell surface receptor signaling pathway	70/454	434/17913	2.88016e-36	70
BP	GO:0032943	mononuclear cell proliferation	55/454	246/17913	3.00278e-36	55
BP	GO:0070661	leukocyte proliferation	57/454	270/17913	4.20791e-36	57
BP	GO:0050863	regulation of T cell activation	60/454	307/17913	5.75318e-36	60
BP	GO:0050851	antigen receptor-mediated signaling pathway	52/454	224/17913	3.56668e-35	52
BP	GO:0002696	positive regulation of leukocyte activation	59/454	305/17913	4.14479e-35	59
BP	GO:0002429	immune response-activating cell surface receptor signaling pathway	64/454	399/17913	5.24106e-33	64
BP	GO:0051251	positive regulation of lymphocyte activation	53/454	258/17913	5.80151e-33	53
BP	GO:0050670	regulation of lymphocyte proliferation	46/454	199/17913	4.21615e-31	46
BP	GO:0002449	lymphocyte mediated immunity	54/454	293/17913	4.80335e-31	54
BP	GO:0032944	regulation of mononuclear cell proliferation	46/454	200/17913	5.35232e-31	46
BP	GO:1903037	regulation of leukocyte cell-cell adhesion	54/454	295/17913	6.88575e-31	54
BP	GO:0070663	regulation of leukocyte proliferation	47/454	214/17913	1.09545e-30	47
BP	GO:1903039	positive regulation of leukocyte cell-cell adhesion	46/454	214/17913	1.30233e-29	46
BP	GO:0050870	positive regulation of T cell activation	44/454	198/17913	5.23086e-29	44
BP	GO:0030217	T cell differentiation	47/454	234/17913	7.65919e-29	47
BP	GO:0002697	regulation of immune effector process	62/454	441/17913	1.1535e-28	62
BP	GO:0022407	regulation of cell-cell adhesion	58/454	389/17913	3.31616e-28	58
BP	GO:0022409	positive regulation of cell-cell adhesion	47/454	251/17913	2.01345e-27	47
BP	GO:1902105	regulation of leukocyte differentiation	46/454	267/17913	3.08851e-25	46
BP	GO:0002460	adaptive immune response based on somatic recombination of immune receptors built from immunoglobulin superfamily domains	48/454	295/17913	3.68562e-25	48
BP	GO:0045785	positive regulation of cell adhesion	54/454	388/17913	8.32232e-25	54
BP	GO:0002683	negative regulation of immune system process	58/454	451/17913	8.34526e-25	58
BP	GO:0001819	positive regulation of cytokine production	56/454	446/17913	1.89465e-23	56
BP	GO:0042113	B cell activation	40/454	215/17913	2.32359e-23	40
BP	GO:0002285	lymphocyte activation involved in immune response	35/454	158/17913	3.17433e-23	35
BP	GO:0002703	regulation of leukocyte mediated immunity	37/454	185/17913	7.81716e-23	37
BP	GO:0070665	positive regulation of leukocyte proliferation	32/454	134/17913	2.08821e-22	32
BP	GO:0032609	interferon-gamma production	29/454	105/17913	2.34414e-22	29
BP	GO:0050671	positive regulation of lymphocyte proliferation	31/454	125/17913	2.83338e-22	31
BP	GO:0032946	positive regulation of mononuclear cell proliferation	31/454	126/17913	3.6716e-22	31
BP	GO:0002706	regulation of lymphocyte mediated immunity	31/454	136/17913	4.28756e-21	31
BP	GO:0001909	leukocyte mediated cytotoxicity	27/454	97/17913	5.37215e-21	27
BP	GO:0042098	T cell proliferation	34/454	177/17913	1.76436e-20	34
BP	GO:0045088	regulation of innate immune response	51/454	440/17913	7.29715e-20	51
BP	GO:0002699	positive regulation of immune effector process	35/454	198/17913	8.14275e-20	35
BP	GO:0001910	regulation of leukocyte mediated cytotoxicity	22/454	64/17913	1.3972e-19	22
BP	GO:0042102	positive regulation of T cell proliferation	25/454	90/17913	1.65263e-19	25
BP	GO:0050900	leukocyte migration	52/454	467/17913	1.85407e-19	52
BP	GO:0031341	regulation of cell killing	24/454	82/17913	2.27057e-19	24
BP	GO:0032649	regulation of interferon-gamma production	25/454	93/17913	3.98961e-19	25
BP	GO:0050853	B cell receptor signaling pathway	20/454	53/17913	7.39807e-19	20
BP	GO:0042129	regulation of T cell proliferation	30/454	149/17913	8.14749e-19	30
BP	GO:0032729	positive regulation of interferon-gamma production	21/454	62/17913	1.35423e-18	21
BP	GO:0045619	regulation of lymphocyte differentiation	31/454	164/17913	1.46008e-18	31
BP	GO:0042100	B cell proliferation	22/454	71/17913	1.83662e-18	22
BP	GO:0002228	natural killer cell mediated immunity	21/454	63/17913	1.98441e-18	21
BP	GO:0050852	T cell receptor signaling pathway	32/454	180/17913	2.7181e-18	32
BP	GO:0046631	alpha-beta T cell activation	28/454	133/17913	3.47413e-18	28
BP	GO:1903706	regulation of hemopoiesis	50/454	468/17913	5.59589e-18	50
BP	GO:0045058	T cell selection	18/454	45/17913	1.21932e-17	18
BP	GO:0001906	cell killing	29/454	156/17913	3.08858e-17	29
BP	GO:0050864	regulation of B cell activation	25/454	110/17913	3.24184e-17	25
BP	GO:0002715	regulation of natural killer cell mediated immunity	17/454	42/17913	7.76938e-17	17
BP	GO:0031343	positive regulation of cell killing	18/454	50/17913	1.14157e-16	18
BP	GO:0042267	natural killer cell mediated cytotoxicity	19/454	59/17913	1.78491e-16	19
BP	GO:0002286	T cell activation involved in immune response	22/454	88/17913	3.00821e-16	22
BP	GO:0042269	regulation of natural killer cell mediated cytotoxicity	16/454	39/17913	4.92913e-16	16
BP	GO:0002708	positive regulation of lymphocyte mediated immunity	22/454	91/17913	6.5027e-16	22
BP	GO:0050854	regulation of antigen receptor-mediated signaling pathway	19/454	63/17913	7.13347e-16	19
BP	GO:0001912	positive regulation of leukocyte mediated cytotoxicity	16/454	40/17913	8.02613e-16	16
BP	GO:0002695	negative regulation of leukocyte activation	28/454	163/17913	9.34592e-16	28
BP	GO:0002440	production of molecular mediator of immune response	30/454	191/17913	1.09162e-15	30
BP	GO:0045580	regulation of T cell differentiation	26/454	139/17913	1.19025e-15	26
BP	GO:0002705	positive regulation of leukocyte mediated immunity	24/454	117/17913	1.70059e-15	24
BP	GO:0045089	positive regulation of innate immune response	41/454	373/17913	2.41489e-15	41
BP	GO:0050727	regulation of inflammatory response	46/454	479/17913	7.47746e-15	46
BP	GO:0006968	cellular defense response	17/454	53/17913	7.62705e-15	17
BP	GO:0043368	positive T cell selection	14/454	32/17913	1.15018e-14	14
BP	GO:0071346	cellular response to interferon-gamma	26/454	153/17913	1.3262e-14	26
BP	GO:0030888	regulation of B cell proliferation	17/454	57/17913	3.0031e-14	17
BP	GO:0050866	negative regulation of cell activation	28/454	187/17913	3.4861e-14	28
BP	GO:0034341	response to interferon-gamma	27/454	173/17913	3.56673e-14	27
BP	GO:0032103	positive regulation of response to external stimulus	36/454	315/17913	3.97574e-14	36
BP	GO:0060333	interferon-gamma-mediated signaling pathway	20/454	91/17913	9.83031e-14	20
BP	GO:1903555	regulation of tumor necrosis factor superfamily cytokine production	25/454	155/17913	1.48781e-13	25
BP	GO:1902107	positive regulation of leukocyte differentiation	24/454	143/17913	1.86576e-13	24
BP	GO:0019724	B cell mediated immunity	26/454	173/17913	2.66802e-13	26
BP	GO:0042089	cytokine biosynthetic process	22/454	120/17913	2.96505e-13	22
BP	GO:0019882	antigen processing and presentation	29/454	220/17913	3.45623e-13	29
BP	GO:0042107	cytokine metabolic process	22/454	121/17913	3.54021e-13	22
BP	GO:0071706	tumor necrosis factor superfamily cytokine production	25/454	161/17913	3.62232e-13	25
BP	GO:0042035	regulation of cytokine biosynthetic process	21/454	110/17913	4.51036e-13	21
BP	GO:0046632	alpha-beta T cell differentiation	20/454	99/17913	5.35119e-13	20
BP	GO:0001818	negative regulation of cytokine production	33/454	290/17913	5.38371e-13	33
BP	GO:0002717	positive regulation of natural killer cell mediated immunity	12/454	28/17913	1.28133e-12	12
BP	GO:0002573	myeloid leukocyte differentiation	27/454	201/17913	1.4556e-12	27
BP	GO:0016064	immunoglobulin mediated immune response	25/454	171/17913	1.45979e-12	25
BP	GO:0045621	positive regulation of lymphocyte differentiation	19/454	93/17913	1.66006e-12	19
BP	GO:0042108	positive regulation of cytokine biosynthetic process	16/454	63/17913	2.73929e-12	16
BP	GO:0006909	phagocytosis	33/454	308/17913	2.89612e-12	33
BP	GO:0002819	regulation of adaptive immune response	23/454	150/17913	4.2247e-12	23
BP	GO:0045954	positive regulation of natural killer cell mediated cytotoxicity	11/454	24/17913	4.5592e-12	11
BP	GO:0032680	regulation of tumor necrosis factor production	23/454	151/17913	4.86866e-12	23
BP	GO:0050729	positive regulation of inflammatory response	23/454	153/17913	6.44324e-12	23
BP	GO:0030183	B cell differentiation	20/454	113/17913	7.13419e-12	20
BP	GO:0032640	tumor necrosis factor production	23/454	155/17913	8.48798e-12	23
BP	GO:1990868	response to chemokine	15/454	60/17913	1.70212e-11	15
BP	GO:1990869	cellular response to chemokine	15/454	60/17913	1.70212e-11	15
BP	GO:0051250	negative regulation of lymphocyte activation	21/454	132/17913	1.7783e-11	21
BP	GO:0070098	chemokine-mediated signaling pathway	14/454	51/17913	2.03055e-11	14
BP	GO:0045582	positive regulation of T cell differentiation	17/454	83/17913	2.39108e-11	17
BP	GO:0043383	negative T cell selection	8/454	11/17913	2.47266e-11	8
BP	GO:0032623	interleukin-2 production	15/454	62/17913	2.84245e-11	15
BP	GO:0050663	cytokine secretion	27/454	230/17913	3.57567e-11	27
BP	GO:0050855	regulation of B cell receptor signaling pathway	11/454	28/17913	3.57885e-11	11
BP	GO:0032655	regulation of interleukin-12 production	14/454	53/17913	3.6052e-11	14
BP	GO:0030101	natural killer cell activation	15/454	63/17913	3.64511e-11	15
BP	GO:1903708	positive regulation of hemopoiesis	24/454	182/17913	3.87169e-11	24
BP	GO:0043367	CD4-positive, alpha-beta T cell differentiation	16/454	74/17913	3.89338e-11	16
BP	GO:0002377	immunoglobulin production	18/454	98/17913	4.24526e-11	18
BP	GO:0002700	regulation of production of molecular mediator of immune response	21/454	138/17913	4.24622e-11	21
BP	GO:0031295	T cell costimulation	14/454	55/17913	6.23344e-11	14
BP	GO:0032615	interleukin-12 production	14/454	55/17913	6.23344e-11	14
BP	GO:0030595	leukocyte chemotaxis	24/454	188/17913	7.72745e-11	24
BP	GO:0031294	lymphocyte costimulation	14/454	56/17913	8.12102e-11	14
BP	GO:0046634	regulation of alpha-beta T cell activation	17/454	90/17913	9.31496e-11	17
BP	GO:0030099	myeloid cell differentiation	36/454	411/17913	1.01391e-10	36
BP	GO:0042119	neutrophil activation	40/454	499/17913	1.3296e-10	40
BP	GO:0098542	defense response to other organism	39/454	481/17913	1.63782e-10	39
BP	GO:1903557	positive regulation of tumor necrosis factor superfamily cytokine production	16/454	81/17913	1.65251e-10	16
BP	GO:0032633	interleukin-4 production	11/454	32/17913	1.96212e-10	11
BP	GO:0002822	regulation of adaptive immune response based on somatic recombination of immune receptors built from immunoglobulin superfamily domains	20/454	135/17913	2.03521e-10	20
BP	GO:0002312	B cell activation involved in immune response	15/454	71/17913	2.2675e-10	15
BP	GO:0002237	response to molecule of bacterial origin	30/454	309/17913	3.32854e-10	30
BP	GO:0048002	antigen processing and presentation of peptide antigen	23/454	188/17913	4.55393e-10	23
BP	GO:0097028	dendritic cell differentiation	12/454	43/17913	4.575e-10	12
BP	GO:0006959	humoral immune response	28/454	276/17913	4.80771e-10	28
BP	GO:0002495	antigen processing and presentation of peptide antigen via MHC class II	17/454	100/17913	5.25232e-10	17
BP	GO:0002504	antigen processing and presentation of peptide or polysaccharide antigen via MHC class II	17/454	101/17913	6.16999e-10	17
BP	GO:0032663	regulation of interleukin-2 production	13/454	54/17913	6.46031e-10	13
BP	GO:0045060	negative thymic T cell selection	7/454	10/17913	7.21028e-10	7
BP	GO:0071887	leukocyte apoptotic process	17/454	103/17913	8.46423e-10	17
BP	GO:0035710	CD4-positive, alpha-beta T cell activation	16/454	90/17913	8.56638e-10	16
BP	GO:0045576	mast cell activation	13/454	57/17913	1.33184e-09	13
BP	GO:0035590	purinergic nucleotide receptor signaling pathway	9/454	22/17913	1.48028e-09	9
BP	GO:0002821	positive regulation of adaptive immune response	16/454	94/17913	1.66883e-09	16
BP	GO:0032653	regulation of interleukin-10 production	12/454	48/17913	1.85239e-09	12
BP	GO:2000106	regulation of leukocyte apoptotic process	15/454	82/17913	1.91436e-09	15
BP	GO:0050871	positive regulation of B cell activation	14/454	70/17913	1.95545e-09	14
BP	GO:0002685	regulation of leukocyte migration	22/454	186/17913	2.08395e-09	22
BP	GO:0032496	response to lipopolysaccharide	28/454	295/17913	2.18545e-09	28
BP	GO:0032753	positive regulation of interleukin-4 production	9/454	23/17913	2.37762e-09	9
BP	GO:0050857	positive regulation of antigen receptor-mediated signaling pathway	9/454	23/17913	2.37762e-09	9
BP	GO:0043312	neutrophil degranulation	37/454	485/17913	2.63888e-09	37
BP	GO:0019886	antigen processing and presentation of exogenous peptide antigen via MHC class II	16/454	97/17913	2.68972e-09	16
BP	GO:0001776	leukocyte homeostasis	15/454	84/17913	2.71571e-09	15
BP	GO:0002283	neutrophil activation involved in immune response	37/454	488/17913	3.11883e-09	37
BP	GO:0043373	CD4-positive, alpha-beta T cell lineage commitment	8/454	17/17913	3.18565e-09	8
BP	GO:0002287	alpha-beta T cell activation involved in immune response	13/454	61/17913	3.25718e-09	13
BP	GO:0002293	alpha-beta T cell differentiation involved in immune response	13/454	61/17913	3.25718e-09	13
BP	GO:0046635	positive regulation of alpha-beta T cell activation	13/454	61/17913	3.25718e-09	13
BP	GO:0002478	antigen processing and presentation of exogenous peptide antigen	21/454	174/17913	3.36569e-09	21
BP	GO:0032613	interleukin-10 production	12/454	51/17913	3.93991e-09	12
BP	GO:0019884	antigen processing and presentation of exogenous antigen	21/454	176/17913	4.14463e-09	21
BP	GO:0072676	lymphocyte migration	15/454	87/17913	4.50222e-09	15
BP	GO:0002446	neutrophil mediated immunity	37/454	499/17913	5.68229e-09	37
BP	GO:0002824	positive regulation of adaptive immune response based on somatic recombination of immune receptors built from immunoglobulin superfamily domains	15/454	89/17913	6.23178e-09	15
BP	GO:0060326	cell chemotaxis	25/454	253/17913	7.13535e-09	25
BP	GO:0032945	negative regulation of mononuclear cell proliferation	13/454	65/17913	7.42815e-09	13
BP	GO:0050672	negative regulation of lymphocyte proliferation	13/454	65/17913	7.42815e-09	13
BP	GO:0002507	tolerance induction	9/454	26/17913	8.49602e-09	9
BP	GO:0032760	positive regulation of tumor necrosis factor production	14/454	78/17913	8.60918e-09	14
BP	GO:0002437	inflammatory response to antigenic stimulus	11/454	44/17913	8.86362e-09	11
BP	GO:0050707	regulation of cytokine secretion	22/454	201/17913	8.93735e-09	22
BP	GO:0002292	T cell differentiation involved in immune response	13/454	66/17913	9.03938e-09	13
BP	GO:0002363	alpha-beta T cell lineage commitment	8/454	19/17913	9.4717e-09	8
BP	GO:0002577	regulation of antigen processing and presentation	8/454	19/17913	9.4717e-09	8
BP	GO:0045061	thymic T cell selection	8/454	19/17913	9.4717e-09	8
BP	GO:0045076	regulation of interleukin-2 biosynthetic process	8/454	19/17913	9.4717e-09	8
BP	GO:0045066	regulatory T cell differentiation	10/454	35/17913	1.03108e-08	10
BP	GO:0048872	homeostasis of number of cells	24/454	241/17913	1.23039e-08	24
BP	GO:0032673	regulation of interleukin-4 production	9/454	27/17913	1.24599e-08	9
BP	GO:0036336	dendritic cell migration	9/454	27/17913	1.24599e-08	9
BP	GO:0043369	CD4-positive or CD8-positive, alpha-beta T cell lineage commitment	8/454	20/17913	1.54375e-08	8
BP	GO:0001771	immunological synapse formation	7/454	14/17913	1.88802e-08	7
BP	GO:0035589	G protein-coupled purinergic nucleotide receptor signaling pathway	7/454	14/17913	1.88802e-08	7
BP	GO:0070664	negative regulation of leukocyte proliferation	13/454	71/17913	2.289e-08	13
BP	GO:0072678	T cell migration	12/454	59/17913	2.31212e-08	12
BP	GO:0002532	production of molecular mediator involved in inflammatory response	13/454	72/17913	2.72974e-08	13
BP	GO:1902106	negative regulation of leukocyte differentiation	15/454	99/17913	2.78908e-08	15
BP	GO:0002294	CD4-positive, alpha-beta T cell differentiation involved in immune response	12/454	60/17913	2.82458e-08	12
BP	GO:0042094	interleukin-2 biosynthetic process	8/454	22/17913	3.74766e-08	8
BP	GO:0002761	regulation of myeloid leukocyte differentiation	16/454	117/17913	4.29103e-08	16
BP	GO:0002456	T cell mediated immunity	14/454	88/17913	4.29299e-08	14
BP	GO:0035587	purinergic receptor signaling pathway	9/454	31/17913	4.89747e-08	9
BP	GO:0002291	T cell activation via T cell receptor contact with antigen bound to MHC molecule on antigen presenting cell	6/454	10/17913	4.94159e-08	6
BP	GO:0002295	T-helper cell lineage commitment	7/454	16/17913	6.02208e-08	7
BP	GO:0002407	dendritic cell chemotaxis	8/454	24/17913	8.24343e-08	8
BP	GO:0002643	regulation of tolerance induction	7/454	17/17913	1.00145e-07	7
BP	GO:0030316	osteoclast differentiation	14/454	94/17913	1.01269e-07	14
BP	GO:0050901	leukocyte tethering or rolling	8/454	25/17913	1.18553e-07	8
BP	GO:0032735	positive regulation of interleukin-12 production	9/454	34/17913	1.19094e-07	9
BP	GO:0050777	negative regulation of immune response	17/454	143/17913	1.32722e-07	17
BP	GO:0042116	macrophage activation	14/454	96/17913	1.32776e-07	14
BP	GO:0007249	I-kappaB kinase/NF-kappaB signaling	23/454	253/17913	1.3373e-07	23
BP	GO:0033077	T cell differentiation in thymus	12/454	69/17913	1.44745e-07	12
BP	GO:0002718	regulation of cytokine production involved in immune response	13/454	83/17913	1.58075e-07	13
BP	GO:0002360	T cell lineage commitment	8/454	26/17913	1.67467e-07	8
BP	GO:2000107	negative regulation of leukocyte apoptotic process	10/454	46/17913	1.78361e-07	10
BP	GO:0002218	activation of innate immune response	26/454	319/17913	1.80882e-07	26
BP	GO:0043410	positive regulation of MAPK cascade	34/454	499/17913	1.84536e-07	34
BP	GO:0042093	T-helper cell differentiation	11/454	58/17913	1.91149e-07	11
BP	GO:0002468	dendritic cell antigen processing and presentation	6/454	12/17913	2.08222e-07	6
BP	GO:0002517	T cell tolerance induction	6/454	12/17913	2.08222e-07	6
BP	GO:0072540	T-helper 17 cell lineage commitment	6/454	12/17913	2.08222e-07	6
BP	GO:0045123	cellular extravasation	11/454	59/17913	2.29655e-07	11
BP	GO:0050858	negative regulation of antigen receptor-mediated signaling pathway	8/454	27/17913	2.32734e-07	8
BP	GO:0002698	negative regulation of immune effector process	15/454	116/17913	2.40545e-07	15
BP	GO:0032635	interleukin-6 production	17/454	149/17913	2.42028e-07	17
BP	GO:0002367	cytokine production involved in immune response	14/454	101/17913	2.53606e-07	14
BP	GO:0002704	negative regulation of leukocyte mediated immunity	10/454	48/17913	2.73501e-07	10
BP	GO:0002260	lymphocyte homeostasis	11/454	60/17913	2.7487e-07	11
BP	GO:0050766	positive regulation of phagocytosis	11/454	60/17913	2.7487e-07	11
BP	GO:0001773	myeloid dendritic cell activation	8/454	28/17913	3.18646e-07	8
BP	GO:0050869	negative regulation of B cell activation	8/454	28/17913	3.18646e-07	8
BP	GO:0019722	calcium-mediated signaling	19/454	188/17913	3.27059e-07	19
BP	GO:0002709	regulation of T cell mediated immunity	11/454	61/17913	3.27781e-07	11
BP	GO:0007264	small GTPase mediated signal transduction	32/454	465/17913	3.43071e-07	32
BP	GO:0050868	negative regulation of T cell activation	14/454	104/17913	3.66821e-07	14
BP	GO:0045086	positive regulation of interleukin-2 biosynthetic process	6/454	13/17913	3.78426e-07	6
BP	GO:0051480	regulation of cytosolic calcium ion concentration	24/454	289/17913	3.83503e-07	24
BP	GO:0002687	positive regulation of leukocyte migration	15/454	121/17913	4.20321e-07	15
BP	GO:0030890	positive regulation of B cell proliferation	9/454	39/17913	4.2996e-07	9
BP	GO:0007162	negative regulation of cell adhesion	23/454	271/17913	4.5786e-07	23
BP	GO:0046637	regulation of alpha-beta T cell differentiation	11/454	63/17913	4.61253e-07	11
BP	GO:0032675	regulation of interleukin-6 production	16/454	139/17913	4.84233e-07	16
BP	GO:0019835	cytolysis	9/454	40/17913	5.42449e-07	9
BP	GO:0045670	regulation of osteoclast differentiation	11/454	64/17913	5.44433e-07	11
BP	GO:0007202	activation of phospholipase C activity	8/454	30/17913	5.739e-07	8
BP	GO:0032743	positive regulation of interleukin-2 production	8/454	30/17913	5.739e-07	8
BP	GO:0007204	positive regulation of cytosolic calcium ion concentration	22/454	255/17913	6.16625e-07	22
BP	GO:0043087	regulation of GTPase activity	29/454	410/17913	7.05214e-07	29
BP	GO:0043551	regulation of phosphatidylinositol 3-kinase activity	10/454	53/17913	7.28014e-07	10
BP	GO:0033622	integrin activation	7/454	22/17913	7.86715e-07	7
BP	GO:0018108	peptidyl-tyrosine phosphorylation	26/454	346/17913	8.6498e-07	26
BP	GO:0070227	lymphocyte apoptotic process	11/454	67/17913	8.78705e-07	11
BP	GO:0018212	peptidyl-tyrosine modification	26/454	349/17913	1.01791e-06	26
BP	GO:0002381	immunoglobulin production involved in immunoglobulin mediated immune response	10/454	55/17913	1.04366e-06	10
BP	GO:0050731	positive regulation of peptidyl-tyrosine phosphorylation	18/454	184/17913	1.07698e-06	18
BP	GO:0035588	G protein-coupled purinergic receptor signaling pathway	7/454	23/17913	1.10632e-06	7
BP	GO:0006874	cellular calcium ion homeostasis	27/454	375/17913	1.21965e-06	27
BP	GO:0050730	regulation of peptidyl-tyrosine phosphorylation	21/454	245/17913	1.23395e-06	21
BP	GO:0050920	regulation of chemotaxis	18/454	186/17913	1.26089e-06	18
BP	GO:0070374	positive regulation of ERK1 and ERK2 cascade	18/454	186/17913	1.26089e-06	18
BP	GO:0045589	regulation of regulatory T cell differentiation	8/454	33/17913	1.27344e-06	8
BP	GO:0061756	leukocyte adhesion to vascular endothelial cell	9/454	45/17913	1.57111e-06	9
BP	GO:0014066	regulation of phosphatidylinositol 3-kinase signaling	14/454	117/17913	1.57195e-06	14
BP	GO:0097529	myeloid leukocyte migration	17/454	170/17913	1.57854e-06	17
BP	GO:0030168	platelet activation	16/454	152/17913	1.62205e-06	16
BP	GO:1903707	negative regulation of hemopoiesis	16/454	152/17913	1.62205e-06	16
BP	GO:0032660	regulation of interleukin-17 production	8/454	34/17913	1.62862e-06	8
BP	GO:0045072	regulation of interferon-gamma biosynthetic process	6/454	16/17913	1.65516e-06	6
BP	GO:0045637	regulation of myeloid cell differentiation	21/454	250/17913	1.70922e-06	21
BP	GO:0043123	positive regulation of I-kappaB kinase/NF-kappaB signaling	17/454	172/17913	1.85684e-06	17
BP	GO:0043547	positive regulation of GTPase activity	25/454	339/17913	1.97541e-06	25
BP	GO:0002335	mature B cell differentiation	7/454	25/17913	2.076e-06	7
BP	GO:0043370	regulation of CD4-positive, alpha-beta T cell differentiation	9/454	47/17913	2.30976e-06	9
BP	GO:0002664	regulation of T cell tolerance induction	5/454	10/17913	2.32105e-06	5
BP	GO:0055074	calcium ion homeostasis	27/454	388/17913	2.33395e-06	27
BP	GO:1903038	negative regulation of leukocyte cell-cell adhesion	14/454	121/17913	2.35993e-06	14
BP	GO:0002758	innate immune response-activating signal transduction	23/454	298/17913	2.36791e-06	23
BP	GO:0042095	interferon-gamma biosynthetic process	6/454	17/17913	2.50334e-06	6
BP	GO:0002688	regulation of leukocyte chemotaxis	13/454	105/17913	2.51636e-06	13
BP	GO:0032647	regulation of interferon-alpha production	7/454	26/17913	2.77914e-06	7
BP	GO:0072539	T-helper 17 cell differentiation	7/454	26/17913	2.77914e-06	7
BP	GO:0009615	response to virus	24/454	323/17913	2.78035e-06	24
BP	GO:0050764	regulation of phagocytosis	12/454	90/17913	2.7807e-06	12
BP	GO:0072503	cellular divalent inorganic cation homeostasis	27/454	392/17913	2.83095e-06	27
BP	GO:0032479	regulation of type I interferon production	14/454	123/17913	2.87281e-06	14
BP	GO:0046330	positive regulation of JNK cascade	14/454	124/17913	3.16472e-06	14
BP	GO:0150076	neuroinflammatory response	11/454	76/17913	3.19058e-06	11
BP	GO:0043550	regulation of lipid kinase activity	10/454	62/17913	3.2745e-06	10
BP	GO:0002534	cytokine production involved in inflammatory response	9/454	49/17913	3.32951e-06	9
BP	GO:0032612	interleukin-1 production	13/454	108/17913	3.46453e-06	13
BP	GO:0032606	type I interferon production	14/454	125/17913	3.48274e-06	14
BP	GO:0038093	Fc receptor signaling pathway	20/454	241/17913	3.62756e-06	20
BP	GO:0045671	negative regulation of osteoclast differentiation	7/454	27/17913	3.67039e-06	7
BP	GO:0046641	positive regulation of alpha-beta T cell proliferation	6/454	18/17913	3.67486e-06	6
BP	GO:0032611	interleukin-1 beta production	12/454	93/17913	3.94893e-06	12
BP	GO:0001774	microglial cell activation	9/454	50/17913	3.97027e-06	9
BP	GO:0002269	leukocyte activation involved in inflammatory response	9/454	50/17913	3.97027e-06	9
BP	GO:0002707	negative regulation of lymphocyte mediated immunity	8/454	38/17913	4.01334e-06	8
BP	GO:0032620	interleukin-17 production	8/454	38/17913	4.01334e-06	8
BP	GO:0050856	regulation of T cell receptor signaling pathway	8/454	38/17913	4.01334e-06	8
BP	GO:0002604	regulation of dendritic cell antigen processing and presentation	5/454	11/17913	4.1666e-06	5
BP	GO:0045059	positive thymic T cell selection	5/454	11/17913	4.1666e-06	5
BP	GO:0071219	cellular response to molecule of bacterial origin	17/454	183/17913	4.34197e-06	17
BP	GO:0043122	regulation of I-kappaB kinase/NF-kappaB signaling	19/454	224/17913	4.61419e-06	19
BP	GO:0042742	defense response to bacterium	20/454	245/17913	4.65647e-06	20
BP	GO:0002712	regulation of B cell mediated immunity	9/454	51/17913	4.71408e-06	9
BP	GO:0002889	regulation of immunoglobulin mediated immune response	9/454	51/17913	4.71408e-06	9
BP	GO:0070228	regulation of lymphocyte apoptotic process	9/454	51/17913	4.71408e-06	9
BP	GO:0032607	interferon-alpha production	7/454	28/17913	4.78763e-06	7
BP	GO:0042533	tumor necrosis factor biosynthetic process	7/454	28/17913	4.78763e-06	7
BP	GO:0042534	regulation of tumor necrosis factor biosynthetic process	7/454	28/17913	4.78763e-06	7
BP	GO:0045577	regulation of B cell differentiation	7/454	28/17913	4.78763e-06	7
BP	GO:0002224	toll-like receptor signaling pathway	15/454	147/17913	5.04206e-06	15
BP	GO:0071216	cellular response to biotic stimulus	18/454	206/17913	5.42228e-06	18
BP	GO:0050921	positive regulation of chemotaxis	14/454	130/17913	5.53976e-06	14
BP	GO:0050708	regulation of protein secretion	29/454	456/17913	5.82886e-06	29
BP	GO:0014068	positive regulation of phosphatidylinositol 3-kinase signaling	11/454	81/17913	6.02833e-06	11
BP	GO:0072538	T-helper 17 type immune response	7/454	29/17913	6.17405e-06	7
BP	GO:0002791	regulation of peptide secretion	30/454	483/17913	6.41365e-06	30
BP	GO:0022408	negative regulation of cell-cell adhesion	16/454	169/17913	6.49791e-06	16
BP	GO:0002863	positive regulation of inflammatory response to antigenic stimulus	5/454	12/17913	6.99401e-06	5
BP	GO:2001198	regulation of dendritic cell differentiation	5/454	12/17913	6.99401e-06	5
BP	GO:0072507	divalent inorganic cation homeostasis	27/454	412/17913	7.11323e-06	27
BP	GO:0006911	phagocytosis, engulfment	8/454	41/17913	7.33577e-06	8
BP	GO:0032715	negative regulation of interleukin-6 production	9/454	54/17913	7.704e-06	9
BP	GO:0043372	positive regulation of CD4-positive, alpha-beta T cell differentiation	7/454	30/17913	7.87844e-06	7
BP	GO:0046633	alpha-beta T cell proliferation	7/454	30/17913	7.87844e-06	7
BP	GO:0050690	regulation of defense response to virus by virus	7/454	30/17913	7.87844e-06	7
BP	GO:0002920	regulation of humoral immune response	14/454	135/17913	8.6115e-06	14
BP	GO:0051897	positive regulation of protein kinase B signaling	16/454	173/17913	8.76478e-06	16
BP	GO:0032720	negative regulation of tumor necrosis factor production	10/454	69/17913	8.84044e-06	10
BP	GO:0010863	positive regulation of phospholipase C activity	8/454	42/17913	8.86286e-06	8
BP	GO:0042088	T-helper 1 type immune response	8/454	42/17913	8.86286e-06	8
BP	GO:0031348	negative regulation of defense response	19/454	237/17913	1.0413e-05	19
BP	GO:0043303	mast cell degranulation	8/454	43/17913	1.06496e-05	8
BP	GO:0050830	defense response to Gram-positive bacterium	11/454	86/17913	1.08575e-05	11
BP	GO:0071222	cellular response to lipopolysaccharide	16/454	176/17913	1.09029e-05	16
BP	GO:0014065	phosphatidylinositol 3-kinase signaling	14/454	138/17913	1.11061e-05	14
BP	GO:0033623	regulation of integrin activation	5/454	13/17913	1.11288e-05	5
BP	GO:1903556	negative regulation of tumor necrosis factor superfamily cytokine production	10/454	71/17913	1.14745e-05	10
BP	GO:0032733	positive regulation of interleukin-10 production	7/454	32/17913	1.24671e-05	7
BP	GO:0043552	positive regulation of phosphatidylinositol 3-kinase activity	7/454	32/17913	1.24671e-05	7
BP	GO:1900274	regulation of phospholipase C activity	8/454	44/17913	1.27306e-05	8
BP	GO:0010324	membrane invagination	9/454	58/17913	1.41042e-05	9
BP	GO:0048015	phosphatidylinositol-mediated signaling	15/454	160/17913	1.41683e-05	15
BP	GO:0007254	JNK cascade	17/454	200/17913	1.41766e-05	17
BP	GO:0002279	mast cell activation involved in immune response	8/454	45/17913	1.51434e-05	8
BP	GO:0002448	mast cell mediated immunity	8/454	45/17913	1.51434e-05	8
BP	GO:0033628	regulation of cell adhesion mediated by integrin	8/454	45/17913	1.51434e-05	8
BP	GO:0001913	T cell mediated cytotoxicity	7/454	33/17913	1.54807e-05	7
BP	GO:0061900	glial cell activation	9/454	59/17913	1.62743e-05	9
BP	GO:2000514	regulation of CD4-positive, alpha-beta T cell activation	9/454	59/17913	1.62743e-05	9
BP	GO:0030889	negative regulation of B cell proliferation	5/454	14/17913	1.69513e-05	5
BP	GO:0050862	positive regulation of T cell receptor signaling pathway	5/454	14/17913	1.69513e-05	5
BP	GO:0019932	second-messenger-mediated signaling	24/454	360/17913	1.73481e-05	24
BP	GO:0048017	inositol lipid-mediated signaling	15/454	163/17913	1.76962e-05	15
BP	GO:0032703	negative regulation of interleukin-2 production	6/454	23/17913	1.7942e-05	6
BP	GO:0060402	calcium ion transport into cytosol	14/454	145/17913	1.95565e-05	14
BP	GO:0046638	positive regulation of alpha-beta T cell differentiation	8/454	47/17913	2.11334e-05	8
BP	GO:0006816	calcium ion transport	26/454	415/17913	2.29526e-05	26
BP	GO:0002702	positive regulation of production of molecular mediator of immune response	11/454	93/17913	2.30804e-05	11
BP	GO:0002701	negative regulation of production of molecular mediator of immune response	7/454	35/17913	2.33238e-05	7
BP	GO:0002861	regulation of inflammatory response to antigenic stimulus	6/454	24/17913	2.34134e-05	6
BP	GO:0034162	toll-like receptor 9 signaling pathway	6/454	24/17913	2.34134e-05	6
BP	GO:0008037	cell recognition	13/454	129/17913	2.44752e-05	13
BP	GO:0002637	regulation of immunoglobulin production	9/454	62/17913	2.45674e-05	9
BP	GO:0006875	cellular metal ion homeostasis	28/454	467/17913	2.47873e-05	28
BP	GO:0002762	negative regulation of myeloid leukocyte differentiation	8/454	48/17913	2.48042e-05	8
BP	GO:0042535	positive regulation of tumor necrosis factor biosynthetic process	5/454	15/17913	2.48985e-05	5
BP	GO:0051607	defense response to virus	18/454	231/17913	2.59758e-05	18
BP	GO:0046328	regulation of JNK cascade	15/454	169/17913	2.71563e-05	15
BP	GO:0002755	MyD88-dependent toll-like receptor signaling pathway	7/454	36/17913	2.8327e-05	7
BP	GO:0090218	positive regulation of lipid kinase activity	7/454	36/17913	2.8327e-05	7
BP	GO:2000516	positive regulation of CD4-positive, alpha-beta T cell activation	7/454	36/17913	2.8327e-05	7
BP	GO:0050715	positive regulation of cytokine secretion	13/454	132/17913	3.12662e-05	13
BP	GO:0032637	interleukin-8 production	10/454	80/17913	3.33987e-05	10
BP	GO:0099024	plasma membrane invagination	8/454	50/17913	3.37609e-05	8
BP	GO:0002714	positive regulation of B cell mediated immunity	7/454	37/17913	3.41808e-05	7
BP	GO:0002891	positive regulation of immunoglobulin mediated immune response	7/454	37/17913	3.41808e-05	7
BP	GO:0043029	T cell homeostasis	7/454	37/17913	3.41808e-05	7
BP	GO:0032695	negative regulation of interleukin-12 production	5/454	16/17913	3.54636e-05	5
BP	GO:0002690	positive regulation of leukocyte chemotaxis	10/454	81/17913	3.72537e-05	10
BP	GO:0032874	positive regulation of stress-activated MAPK cascade	14/454	155/17913	4.12806e-05	14
BP	GO:0002221	pattern recognition receptor signaling pathway	16/454	197/17913	4.40113e-05	16
BP	GO:0070304	positive regulation of stress-activated protein kinase signaling cascade	14/454	156/17913	4.43213e-05	14
BP	GO:0002886	regulation of myeloid leukocyte mediated immunity	8/454	52/17913	4.52723e-05	8
BP	GO:0060401	cytosolic calcium ion transport	14/454	157/17913	4.75563e-05	14
BP	GO:0046640	regulation of alpha-beta T cell proliferation	6/454	27/17913	4.82755e-05	6
BP	GO:0033003	regulation of mast cell activation	7/454	39/17913	4.88797e-05	7
BP	GO:1903975	regulation of glial cell migration	5/454	17/17913	4.91971e-05	5
BP	GO:0007599	hemostasis	22/454	336/17913	5.07103e-05	22
BP	GO:0002673	regulation of acute inflammatory response	14/454	160/17913	5.85329e-05	14
BP	GO:0051056	regulation of small GTPase mediated signal transduction	21/454	316/17913	6.05382e-05	21
BP	GO:0045807	positive regulation of endocytosis	13/454	141/17913	6.24469e-05	13
BP	GO:1903725	regulation of phospholipid metabolic process	10/454	86/17913	6.27466e-05	10
BP	GO:0070372	regulation of ERK1 and ERK2 cascade	19/454	271/17913	6.64127e-05	19
BP	GO:0001911	negative regulation of leukocyte mediated cytotoxicity	5/454	18/17913	6.67057e-05	5
BP	GO:0032693	negative regulation of interleukin-10 production	5/454	18/17913	6.67057e-05	5
BP	GO:0016445	somatic diversification of immunoglobulins	8/454	55/17913	6.85437e-05	8
BP	GO:0001768	establishment of T cell polarity	4/454	10/17913	7.57453e-05	4
BP	GO:0002645	positive regulation of tolerance induction	4/454	10/17913	7.57453e-05	4
BP	GO:0045351	type I interferon biosynthetic process	4/454	10/17913	7.57453e-05	4
BP	GO:2000425	regulation of apoptotic cell clearance	4/454	10/17913	7.57453e-05	4
BP	GO:0032677	regulation of interleukin-8 production	9/454	72/17913	8.24275e-05	9
BP	GO:1990266	neutrophil migration	9/454	72/17913	8.24275e-05	9
BP	GO:0007265	Ras protein signal transduction	21/454	324/17913	8.64348e-05	21
BP	GO:0097553	calcium ion transmembrane import into cytosol	12/454	126/17913	8.6958e-05	12
BP	GO:0002313	mature B cell differentiation involved in immune response	5/454	19/17913	8.86518e-05	5
BP	GO:0002710	negative regulation of T cell mediated immunity	5/454	19/17913	8.86518e-05	5
BP	GO:1900017	positive regulation of cytokine production involved in inflammatory response	5/454	19/17913	8.86518e-05	5
BP	GO:0010518	positive regulation of phospholipase activity	8/454	57/17913	8.89996e-05	8
BP	GO:0043300	regulation of leukocyte degranulation	7/454	43/17913	9.38402e-05	7
BP	GO:0070838	divalent metal ion transport	26/454	454/17913	0.000102291	26
BP	GO:0030225	macrophage differentiation	7/454	44/17913	0.000109185	7
BP	GO:0002438	acute inflammatory response to antigenic stimulus	5/454	20/17913	0.000115753	5
BP	GO:0033630	positive regulation of cell adhesion mediated by integrin	5/454	20/17913	0.000115753	5
BP	GO:0001767	establishment of lymphocyte polarity	4/454	11/17913	0.000116647	4
BP	GO:0002638	negative regulation of immunoglobulin production	4/454	11/17913	0.000116647	4
BP	GO:0033632	regulation of cell-cell adhesion mediated by integrin	4/454	11/17913	0.000116647	4
BP	GO:0072610	interleukin-12 secretion	4/454	11/17913	0.000116647	4
BP	GO:0007596	blood coagulation	21/454	331/17913	0.000116726	21
BP	GO:0072511	divalent inorganic cation transport	26/454	458/17913	0.000117802	26
BP	GO:0002820	negative regulation of adaptive immune response	7/454	45/17913	0.000126509	7
BP	GO:0030593	neutrophil chemotaxis	8/454	60/17913	0.00012897	8
BP	GO:0051209	release of sequestered calcium ion into cytosol	11/454	112/17913	0.000129189	11
BP	GO:0051283	negative regulation of sequestering of calcium ion	11/454	112/17913	0.000129189	11
BP	GO:0033627	cell adhesion mediated by integrin	8/454	61/17913	0.000145196	8
BP	GO:0034113	heterotypic cell-cell adhesion	8/454	61/17913	0.000145196	8
BP	GO:0032480	negative regulation of type I interferon production	7/454	46/17913	0.000145997	7
BP	GO:0032757	positive regulation of interleukin-8 production	7/454	46/17913	0.000145997	7
BP	GO:0070231	T cell apoptotic process	7/454	46/17913	0.000145997	7
BP	GO:1900015	regulation of cytokine production involved in inflammatory response	7/454	46/17913	0.000145997	7
BP	GO:0050817	coagulation	21/454	337/17913	0.000149816	21
BP	GO:0051282	regulation of sequestering of calcium ion	11/454	114/17913	0.000151402	11
BP	GO:1901222	regulation of NIK/NF-kappaB signaling	11/454	114/17913	0.000151402	11
BP	GO:0070371	ERK1 and ERK2 cascade	19/454	289/17913	0.000154705	19
BP	GO:0002526	acute inflammatory response	16/454	220/17913	0.000162056	16
BP	GO:0002204	somatic recombination of immunoglobulin genes involved in immune response	7/454	47/17913	0.000167849	7
BP	GO:0002208	somatic diversification of immunoglobulins involved in immune response	7/454	47/17913	0.000167849	7
BP	GO:0045190	isotype switching	7/454	47/17913	0.000167849	7
BP	GO:0033004	negative regulation of mast cell activation	4/454	12/17913	0.000171474	4
BP	GO:0045078	positive regulation of interferon-gamma biosynthetic process	4/454	12/17913	0.000171474	4
BP	GO:0045579	positive regulation of B cell differentiation	4/454	12/17913	0.000171474	4
BP	GO:0048302	regulation of isotype switching to IgG isotypes	4/454	12/17913	0.000171474	4
BP	GO:0031342	negative regulation of cell killing	5/454	22/17913	0.000188552	5
BP	GO:0036037	CD8-positive, alpha-beta T cell activation	5/454	22/17913	0.000188552	5
BP	GO:0072643	interferon-gamma secretion	5/454	22/17913	0.000188552	5
BP	GO:0051208	sequestering of calcium ion	11/454	117/17913	0.000190764	11
BP	GO:1903727	positive regulation of phospholipid metabolic process	7/454	48/17913	0.000192271	7
BP	GO:0016447	somatic recombination of immunoglobulin gene segments	7/454	49/17913	0.000219484	7
BP	GO:0051048	negative regulation of secretion	16/454	226/17913	0.000220409	16
BP	GO:0002831	regulation of response to biotic stimulus	12/454	139/17913	0.000221471	12
BP	GO:0042092	type 2 immune response	6/454	35/17913	0.000222983	6
BP	GO:0045622	regulation of T-helper cell differentiation	6/454	35/17913	0.000222983	6
BP	GO:0097530	granulocyte migration	10/454	100/17913	0.000223931	10
BP	GO:0002864	regulation of acute inflammatory response to antigenic stimulus	4/454	13/17913	0.000242739	4
BP	GO:0048291	isotype switching to IgG isotypes	4/454	13/17913	0.000242739	4
BP	GO:1902713	regulation of interferon-gamma secretion	4/454	13/17913	0.000242739	4
BP	GO:0060627	regulation of vesicle-mediated transport	26/454	480/17913	0.00024694	26
BP	GO:0032732	positive regulation of interleukin-1 production	7/454	50/17913	0.000249718	7
BP	GO:0010517	regulation of phospholipase activity	8/454	66/17913	0.000253613	8
BP	GO:0043030	regulation of macrophage activation	8/454	66/17913	0.000253613	8
BP	GO:0071621	granulocyte chemotaxis	9/454	84/17913	0.000272843	9
BP	GO:0002200	somatic diversification of immune receptors	8/454	67/17913	0.000281723	8
BP	GO:0032418	lysosome localization	8/454	67/17913	0.000281723	8
BP	GO:0042531	positive regulation of tyrosine phosphorylation of STAT protein	8/454	67/17913	0.000281723	8
BP	GO:0050702	interleukin-1 beta secretion	7/454	51/17913	0.000283215	7
BP	GO:0001914	regulation of T cell mediated cytotoxicity	5/454	24/17913	0.000291873	5
BP	GO:0046427	positive regulation of JAK-STAT cascade	9/454	85/17913	0.000298437	9
BP	GO:0002455	humoral immune response mediated by circulating immunoglobulin	10/454	104/17913	0.00030867	10
BP	GO:0008360	regulation of cell shape	11/454	124/17913	0.000317458	11
BP	GO:0045591	positive regulation of regulatory T cell differentiation	4/454	14/17913	0.000333053	4
BP	GO:0009988	cell-cell recognition	8/454	69/17913	0.000345592	8
BP	GO:0010818	T cell chemotaxis	5/454	25/17913	0.000357303	5
BP	GO:0060330	regulation of response to interferon-gamma	5/454	25/17913	0.000357303	5
BP	GO:0060334	regulation of interferon-gamma-mediated signaling pathway	5/454	25/17913	0.000357303	5
BP	GO:0042130	negative regulation of T cell proliferation	7/454	53/17913	0.000361022	7
BP	GO:0060193	positive regulation of lipase activity	8/454	70/17913	0.000381687	8
BP	GO:1904894	positive regulation of STAT cascade	9/454	88/17913	0.000387401	9
BP	GO:0030100	regulation of endocytosis	17/454	262/17913	0.000394895	17
BP	GO:0046578	regulation of Ras protein signal transduction	15/454	215/17913	0.000401615	15
BP	GO:0002763	positive regulation of myeloid leukocyte differentiation	7/454	54/17913	0.000405872	7
BP	GO:0002716	negative regulation of natural killer cell mediated immunity	4/454	15/17913	0.00044511	4
BP	GO:0030852	regulation of granulocyte differentiation	4/454	15/17913	0.00044511	4
BP	GO:0046629	gamma-delta T cell activation	4/454	15/17913	0.00044511	4
BP	GO:0051896	regulation of protein kinase B signaling	16/454	241/17913	0.000451785	16
BP	GO:0035306	positive regulation of dephosphorylation	7/454	55/17913	0.000455066	7
BP	GO:0045639	positive regulation of myeloid cell differentiation	9/454	90/17913	0.000458049	9
BP	GO:0050710	negative regulation of cytokine secretion	8/454	72/17913	0.000463085	8
BP	GO:0002369	T cell cytokine production	6/454	40/17913	0.000473842	6
BP	GO:0002823	negative regulation of adaptive immune response based on somatic recombination of immune receptors built from immunoglobulin superfamily domains	6/454	40/17913	0.000473842	6
BP	GO:0042036	negative regulation of cytokine biosynthetic process	6/454	40/17913	0.000473842	6
BP	GO:0032872	regulation of stress-activated MAPK cascade	15/454	220/17913	0.000511497	15
BP	GO:0051924	regulation of calcium ion transport	16/454	244/17913	0.000517284	16
BP	GO:0001782	B cell homeostasis	5/454	27/17913	0.000520734	5
BP	GO:0045638	negative regulation of myeloid cell differentiation	9/454	92/17913	0.000538955	9
BP	GO:2000404	regulation of T cell migration	6/454	41/17913	0.000543348	6
BP	GO:0070302	regulation of stress-activated protein kinase signaling cascade	15/454	222/17913	0.000562144	15
BP	GO:0045824	negative regulation of innate immune response	7/454	57/17913	0.000567687	7
BP	GO:0051403	stress-activated MAPK cascade	17/454	271/17913	0.000580225	17
BP	GO:0033631	cell-cell adhesion mediated by integrin	4/454	16/17913	0.000581659	4
BP	GO:1901224	positive regulation of NIK/NF-kappaB signaling	8/454	75/17913	0.000611072	8
BP	GO:0032731	positive regulation of interleukin-1 beta production	6/454	42/17913	0.000620523	6
BP	GO:0048247	lymphocyte chemotaxis	6/454	42/17913	0.000620523	6
BP	GO:0032814	regulation of natural killer cell activation	5/454	28/17913	0.000620864	5
BP	GO:0007229	integrin-mediated signaling pathway	9/454	94/17913	0.000631217	9
BP	GO:1903531	negative regulation of secretion by cell	14/454	202/17913	0.000662622	14
BP	GO:0032652	regulation of interleukin-1 production	9/454	96/17913	0.000736003	9
BP	GO:0002418	immune response to tumor cell	4/454	17/17913	0.000745493	4
BP	GO:0032740	positive regulation of interleukin-17 production	4/454	17/17913	0.000745493	4
BP	GO:0007266	Rho protein signal transduction	12/454	159/17913	0.00075228	12
BP	GO:0031098	stress-activated protein kinase signaling cascade	17/454	278/17913	0.000771987	17
BP	GO:0002562	somatic diversification of immune receptors via germline recombination within a single locus	7/454	60/17913	0.000777009	7
BP	GO:0016444	somatic cell DNA recombination	7/454	60/17913	0.000777009	7
BP	GO:0050701	interleukin-1 secretion	7/454	60/17913	0.000777009	7
BP	GO:2000401	regulation of lymphocyte migration	7/454	60/17913	0.000777009	7
BP	GO:0050848	regulation of calcium-mediated signaling	9/454	98/17913	0.000854554	9
BP	GO:0002828	regulation of type 2 immune response	5/454	30/17913	0.00086354	5
BP	GO:0032689	negative regulation of interferon-gamma production	5/454	30/17913	0.00086354	5
BP	GO:0042509	regulation of tyrosine phosphorylation of STAT protein	8/454	79/17913	0.000865454	8
BP	GO:0007259	JAK-STAT cascade	11/454	140/17913	0.000887478	11
BP	GO:0002833	positive regulation of response to biotic stimulus	6/454	45/17913	0.000903791	6
BP	GO:0007252	I-kappaB phosphorylation	4/454	18/17913	0.000939432	4
BP	GO:0043011	myeloid dendritic cell differentiation	4/454	18/17913	0.000939432	4
BP	GO:0046425	regulation of JAK-STAT cascade	10/454	120/17913	0.000959427	10
BP	GO:0002431	Fc receptor mediated stimulatory signaling pathway	11/454	142/17913	0.000997507	11
BP	GO:0002792	negative regulation of peptide secretion	11/454	142/17913	0.000997507	11
BP	GO:0050878	regulation of body fluid levels	25/454	499/17913	0.00100056	25
BP	GO:0002724	regulation of T cell cytokine production	5/454	31/17913	0.00100841	5
BP	GO:0032755	positive regulation of interleukin-6 production	8/454	81/17913	0.00102118	8
BP	GO:0007260	tyrosine phosphorylation of STAT protein	8/454	82/17913	0.00110703	8
BP	GO:0032651	regulation of interleukin-1 beta production	8/454	82/17913	0.00110703	8
BP	GO:0002544	chronic inflammatory response	4/454	19/17913	0.00116631	4
BP	GO:0002922	positive regulation of humoral immune response	4/454	19/17913	0.00116631	4
BP	GO:0032700	negative regulation of interleukin-17 production	4/454	19/17913	0.00116631	4
BP	GO:0061081	positive regulation of myeloid leukocyte cytokine production involved in immune response	4/454	19/17913	0.00116631	4
BP	GO:0030851	granulocyte differentiation	5/454	32/17913	0.00117057	5
BP	GO:0070232	regulation of T cell apoptotic process	5/454	32/17913	0.00117057	5
BP	GO:0035023	regulation of Rho protein signal transduction	10/454	124/17913	0.00123358	10
BP	GO:0032648	regulation of interferon-beta production	6/454	48/17913	0.00127744	6
BP	GO:0010922	positive regulation of phosphatase activity	5/454	33/17913	0.00135124	5
BP	GO:0043491	protein kinase B signaling	16/454	268/17913	0.00140079	16
BP	GO:0032727	positive regulation of interferon-alpha production	4/454	20/17913	0.00142895	4
BP	GO:0051092	positive regulation of NF-kappaB transcription factor activity	11/454	149/17913	0.00147499	11
BP	GO:0031589	cell-substrate adhesion	18/454	322/17913	0.00152259	18
BP	GO:0071902	positive regulation of protein serine/threonine kinase activity	18/454	322/17913	0.00152259	18
BP	GO:0045730	respiratory burst	5/454	34/17913	0.00155167	5
BP	GO:0097696	STAT cascade	11/454	150/17913	0.00155639	11
BP	GO:0032608	interferon-beta production	6/454	50/17913	0.00158534	6
BP	GO:1905517	macrophage migration	6/454	50/17913	0.00158534	6
BP	GO:1904892	regulation of STAT cascade	10/454	129/17913	0.0016628	10
BP	GO:0002887	negative regulation of myeloid leukocyte mediated immunity	3/454	10/17913	0.0016994	3
BP	GO:0048304	positive regulation of isotype switching to IgG isotypes	3/454	10/17913	0.0016994	3
BP	GO:0098883	synapse pruning	3/454	10/17913	0.0016994	3
BP	GO:0150077	regulation of neuroinflammatory response	6/454	51/17913	0.00175895	6
BP	GO:0007157	heterophilic cell-cell adhesion via plasma membrane cell adhesion molecules	5/454	35/17913	0.00177312	5
BP	GO:0043406	positive regulation of MAP kinase activity	15/454	250/17913	0.00186004	15
BP	GO:0002720	positive regulation of cytokine production involved in immune response	6/454	52/17913	0.00194661	6
BP	GO:1905521	regulation of macrophage migration	5/454	36/17913	0.00201686	5
BP	GO:0009595	detection of biotic stimulus	4/454	22/17913	0.00207274	4
BP	GO:0048305	immunoglobulin secretion	4/454	22/17913	0.00207274	4
BP	GO:0150079	negative regulation of neuroinflammatory response	4/454	22/17913	0.00207274	4
BP	GO:0034121	regulation of toll-like receptor signaling pathway	7/454	71/17913	0.00210901	7
BP	GO:0002323	natural killer cell activation involved in immune response	3/454	11/17913	0.00229294	3
BP	GO:0002923	regulation of humoral immune response mediated by circulating immunoglobulin	3/454	11/17913	0.00229294	3
BP	GO:0033089	positive regulation of T cell differentiation in thymus	3/454	11/17913	0.00229294	3
BP	GO:0070673	response to interleukin-18	3/454	11/17913	0.00229294	3
BP	GO:0097048	dendritic cell apoptotic process	3/454	11/17913	0.00229294	3
BP	GO:2000668	regulation of dendritic cell apoptotic process	3/454	11/17913	0.00229294	3
BP	GO:0050714	positive regulation of protein secretion	15/454	256/17913	0.00233883	15
BP	GO:0060760	positive regulation of response to cytokine stimulus	6/454	54/17913	0.00236692	6
BP	GO:0051091	positive regulation of DNA-binding transcription factor activity	15/454	257/17913	0.00242778	15
BP	GO:0002347	response to tumor cell	4/454	23/17913	0.00245943	4
BP	GO:0060143	positive regulation of syncytium formation by plasma membrane fusion	4/454	23/17913	0.00245943	4
BP	GO:0034612	response to tumor necrosis factor	16/454	284/17913	0.00252106	16
BP	GO:0002711	positive regulation of T cell mediated immunity	5/454	38/17913	0.00257639	5
BP	GO:0043277	apoptotic cell clearance	5/454	38/17913	0.00257639	5
BP	GO:0050709	negative regulation of protein secretion	10/454	137/17913	0.00259457	10
BP	GO:0031663	lipopolysaccharide-mediated signaling pathway	6/454	55/17913	0.00260103	6
BP	GO:0032722	positive regulation of chemokine production	6/454	55/17913	0.00260103	6
BP	GO:0060191	regulation of lipase activity	8/454	94/17913	0.0026589	8
BP	GO:0032481	positive regulation of type I interferon production	7/454	74/17913	0.00267504	7
BP	GO:0030449	regulation of complement activation	9/454	116/17913	0.00278031	9
BP	GO:0002433	immune response-regulating cell surface receptor signaling pathway involved in phagocytosis	10/454	139/17913	0.00288297	10
BP	GO:0038096	Fc-gamma receptor signaling pathway involved in phagocytosis	10/454	139/17913	0.00288297	10
BP	GO:0090023	positive regulation of neutrophil chemotaxis	4/454	24/17913	0.00289295	4
BP	GO:2000257	regulation of protein activation cascade	9/454	117/17913	0.0029463	9
BP	GO:0002281	macrophage activation involved in immune response	3/454	12/17913	0.00300009	3
BP	GO:0006491	N-glycan processing	3/454	12/17913	0.00300009	3
BP	GO:0032905	transforming growth factor beta1 production	3/454	12/17913	0.00300009	3
BP	GO:0036005	response to macrophage colony-stimulating factor	3/454	12/17913	0.00300009	3
BP	GO:0036006	cellular response to macrophage colony-stimulating factor stimulus	3/454	12/17913	0.00300009	3
BP	GO:0038110	interleukin-2-mediated signaling pathway	3/454	12/17913	0.00300009	3
BP	GO:0043301	negative regulation of leukocyte degranulation	3/454	12/17913	0.00300009	3
BP	GO:0045346	regulation of MHC class II biosynthetic process	3/454	12/17913	0.00300009	3
BP	GO:1902563	regulation of neutrophil activation	3/454	12/17913	0.00300009	3
BP	GO:0032102	negative regulation of response to external stimulus	18/454	343/17913	0.00301848	18
BP	GO:0038094	Fc-gamma receptor signaling pathway	10/454	141/17913	0.00319641	10
BP	GO:0051090	regulation of DNA-binding transcription factor activity	21/454	429/17913	0.00324457	21
BP	GO:0006644	phospholipid metabolic process	20/454	402/17913	0.00335547	20
BP	GO:0002719	negative regulation of cytokine production involved in immune response	4/454	25/17913	0.00337593	4
BP	GO:0034122	negative regulation of toll-like receptor signaling pathway	5/454	41/17913	0.00361522	5
BP	GO:0016485	protein processing	16/454	295/17913	0.00366042	16
BP	GO:0043405	regulation of MAP kinase activity	17/454	322/17913	0.00366237	17
BP	GO:0046718	viral entry into host cell	9/454	121/17913	0.00369002	9
BP	GO:0035723	interleukin-15-mediated signaling pathway	3/454	13/17913	0.0038273	3
BP	GO:0043374	CD8-positive, alpha-beta T cell differentiation	3/454	13/17913	0.0038273	3
BP	GO:0045342	MHC class II biosynthetic process	3/454	13/17913	0.0038273	3
BP	GO:0046541	saliva secretion	3/454	13/17913	0.0038273	3
BP	GO:0071350	cellular response to interleukin-15	3/454	13/17913	0.0038273	3
BP	GO:0071352	cellular response to interleukin-2	3/454	13/17913	0.0038273	3
BP	GO:1900225	regulation of NLRP3 inflammasome complex assembly	3/454	13/17913	0.0038273	3
BP	GO:1900272	negative regulation of long-term synaptic potentiation	3/454	13/17913	0.0038273	3
BP	GO:0002825	regulation of T-helper 1 type immune response	4/454	26/17913	0.00391096	4
BP	GO:0060142	regulation of syncytium formation by plasma membrane fusion	4/454	26/17913	0.00391096	4
BP	GO:0071624	positive regulation of granulocyte chemotaxis	4/454	26/17913	0.00391096	4
BP	GO:0043900	regulation of multi-organism process	20/454	408/17913	0.003958	20
BP	GO:0035307	positive regulation of protein dephosphorylation	5/454	42/17913	0.00401991	5
BP	GO:0045429	positive regulation of nitric oxide biosynthetic process	5/454	42/17913	0.00401991	5
BP	GO:0051047	positive regulation of secretion	20/454	409/17913	0.00406668	20
BP	GO:1903532	positive regulation of secretion by cell	19/454	381/17913	0.00409055	19
BP	GO:0050728	negative regulation of inflammatory response	11/454	170/17913	0.00412196	11
BP	GO:1904407	positive regulation of nitric oxide metabolic process	5/454	43/17913	0.00445596	5
BP	GO:0003081	regulation of systemic arterial blood pressure by renin-angiotensin	4/454	27/17913	0.00450057	4
BP	GO:1902624	positive regulation of neutrophil migration	4/454	27/17913	0.00450057	4
BP	GO:0002793	positive regulation of peptide secretion	15/454	275/17913	0.00457273	15
BP	GO:0002523	leukocyte migration involved in inflammatory response	3/454	14/17913	0.00478027	3
BP	GO:0002834	regulation of response to tumor cell	3/454	14/17913	0.00478027	3
BP	GO:0002837	regulation of immune response to tumor cell	3/454	14/17913	0.00478027	3
BP	GO:0006837	serotonin transport	3/454	14/17913	0.00478027	3
BP	GO:0010935	regulation of macrophage cytokine production	3/454	14/17913	0.00478027	3
BP	GO:0044546	NLRP3 inflammasome complex assembly	3/454	14/17913	0.00478027	3
BP	GO:0045953	negative regulation of natural killer cell mediated cytotoxicity	3/454	14/17913	0.00478027	3
BP	GO:0070669	response to interleukin-2	3/454	14/17913	0.00478027	3
BP	GO:0070672	response to interleukin-15	3/454	14/17913	0.00478027	3
BP	GO:0050706	regulation of interleukin-1 beta secretion	5/454	44/17913	0.00492466	5
BP	GO:0071622	regulation of granulocyte chemotaxis	5/454	44/17913	0.00492466	5
BP	GO:0070229	negative regulation of lymphocyte apoptotic process	4/454	28/17913	0.00514718	4
BP	GO:2000406	positive regulation of T cell migration	4/454	28/17913	0.00514718	4
BP	GO:0002576	platelet degranulation	9/454	128/17913	0.00533792	9
BP	GO:0006956	complement activation	9/454	128/17913	0.00533792	9
BP	GO:0002888	positive regulation of myeloid leukocyte mediated immunity	4/454	29/17913	0.00585317	4
BP	GO:0048873	homeostasis of number of cells within a tissue	4/454	29/17913	0.00585317	4
BP	GO:0050718	positive regulation of interleukin-1 beta secretion	4/454	29/17913	0.00585317	4
BP	GO:0072606	interleukin-8 secretion	4/454	29/17913	0.00585317	4
BP	GO:0002467	germinal center formation	3/454	15/17913	0.00586407	3
BP	GO:0045414	regulation of interleukin-8 biosynthetic process	3/454	15/17913	0.00586407	3
BP	GO:0051709	regulation of killing of cells of other organism	3/454	15/17913	0.00586407	3
BP	GO:1901741	positive regulation of myoblast fusion	3/454	15/17913	0.00586407	3
BP	GO:0006801	superoxide metabolic process	6/454	65/17913	0.00599915	6
BP	GO:0045428	regulation of nitric oxide biosynthetic process	6/454	65/17913	0.00599915	6
BP	GO:0038061	NIK/NF-kappaB signaling	11/454	179/17913	0.00604863	11
BP	GO:0061097	regulation of protein tyrosine kinase activity	7/454	86/17913	0.00617089	7
BP	GO:0001961	positive regulation of cytokine-mediated signaling pathway	5/454	47/17913	0.00653924	5
BP	GO:0006471	protein ADP-ribosylation	4/454	30/17913	0.00662081	4
BP	GO:0032728	positive regulation of interferon-beta production	4/454	30/17913	0.00662081	4
BP	GO:0061082	myeloid leukocyte cytokine production	4/454	30/17913	0.00662081	4
BP	GO:0090022	regulation of neutrophil chemotaxis	4/454	30/17913	0.00662081	4
BP	GO:0010811	positive regulation of cell-substrate adhesion	8/454	110/17913	0.0069073	8
BP	GO:0001916	positive regulation of T cell mediated cytotoxicity	3/454	16/17913	0.00708308	3
BP	GO:0002830	positive regulation of type 2 immune response	3/454	16/17913	0.00708308	3
BP	GO:0006957	complement activation, alternative pathway	3/454	16/17913	0.00708308	3
BP	GO:0010934	macrophage cytokine production	3/454	16/17913	0.00708308	3
BP	GO:0042228	interleukin-8 biosynthetic process	3/454	16/17913	0.00708308	3
BP	GO:0060759	regulation of response to cytokine stimulus	11/454	183/17913	0.0071048	11
BP	GO:0030260	entry into host cell	9/454	134/17913	0.00716035	9
BP	GO:0044409	entry into host	9/454	134/17913	0.00716035	9
BP	GO:0051806	entry into cell of other organism involved in symbiotic interaction	9/454	134/17913	0.00716035	9
BP	GO:0051828	entry into other organism involved in symbiotic interaction	9/454	134/17913	0.00716035	9
BP	GO:0002675	positive regulation of acute inflammatory response	4/454	31/17913	0.00745227	4
BP	GO:1903978	regulation of microglial cell activation	4/454	31/17913	0.00745227	4
BP	GO:0061515	myeloid cell development	6/454	68/17913	0.00746289	6
BP	GO:0031529	ruffle organization	5/454	49/17913	0.00780176	5
BP	GO:1903305	regulation of regulated secretory pathway	9/454	136/17913	0.00786299	9
BP	GO:0043270	positive regulation of ion transport	14/454	266/17913	0.00817013	14
BP	GO:0071356	cellular response to tumor necrosis factor	14/454	266/17913	0.00817013	14
BP	GO:0031334	positive regulation of protein complex assembly	13/454	239/17913	0.00817224	13
BP	GO:0007194	negative regulation of adenylate cyclase activity	3/454	17/17913	0.00844114	3
BP	GO:0070233	negative regulation of T cell apoptotic process	3/454	17/17913	0.00844114	3
BP	GO:0008347	glial cell migration	5/454	50/17913	0.00849248	5
BP	GO:0051604	protein maturation	17/454	353/17913	0.00893776	17
BP	GO:0051224	negative regulation of protein transport	11/454	189/17913	0.00895306	11
BP	GO:0072593	reactive oxygen species metabolic process	14/454	269/17913	0.00896799	14
BP	GO:0046579	positive regulation of Ras protein signal transduction	5/454	51/17913	0.00922438	5
BP	GO:0042554	superoxide anion generation	4/454	33/17913	0.00931496	4
BP	GO:0043032	positive regulation of macrophage activation	4/454	33/17913	0.00931496	4
BP	GO:0045191	regulation of isotype switching	4/454	33/17913	0.00931496	4
BP	GO:0055094	response to lipoprotein particle	4/454	33/17913	0.00931496	4
BP	GO:0048010	vascular endothelial growth factor receptor signaling pathway	7/454	93/17913	0.00936594	7
BP	GO:0001779	natural killer cell differentiation	3/454	18/17913	0.00994148	3
BP	GO:0033005	positive regulation of mast cell activation	3/454	18/17913	0.00994148	3
BP	GO:0070230	positive regulation of lymphocyte apoptotic process	3/454	18/17913	0.00994148	3
BP	GO:0090026	positive regulation of monocyte chemotaxis	3/454	18/17913	0.00994148	3
BP	GO:0098581	detection of external biotic stimulus	3/454	18/17913	0.00994148	3
BP	GO:1901739	regulation of myoblast fusion	3/454	18/17913	0.00994148	3
BP	GO:2000319	regulation of T-helper 17 cell differentiation	3/454	18/17913	0.00994148	3
BP	GO:0050704	regulation of interleukin-1 secretion	5/454	52/17913	0.00999861	5
CC	GO:0098552	side of membrane	52/473	359/18678	1.02611e-24	52
CC	GO:0009897	external side of plasma membrane	38/473	199/18678	1.17865e-22	38
CC	GO:0042613	MHC class II protein complex	12/473	16/18678	1.00652e-16	12
CC	GO:0042101	T cell receptor complex	12/473	17/18678	3.34418e-16	12
CC	GO:0098797	plasma membrane protein complex	43/473	451/18678	7.8371e-14	43
CC	GO:0001772	immunological synapse	14/473	36/18678	8.41043e-14	14
CC	GO:0042611	MHC protein complex	12/473	25/18678	2.33726e-13	12
CC	GO:0098802	plasma membrane receptor complex	22/473	153/18678	4.57232e-11	22
CC	GO:0043235	receptor complex	29/473	292/18678	3.8847e-10	29
CC	GO:0045121	membrane raft	29/473	309/18678	1.46132e-09	29
CC	GO:0098857	membrane microdomain	29/473	310/18678	1.57484e-09	29
CC	GO:0098589	membrane region	29/473	321/18678	3.51012e-09	29
CC	GO:0071556	integral component of lumenal side of endoplasmic reticulum membrane	9/473	29/18678	2.53436e-08	9
CC	GO:0098553	lumenal side of endoplasmic reticulum membrane	9/473	29/18678	2.53436e-08	9
CC	GO:0030669	clathrin-coated endocytic vesicle membrane	10/473	40/18678	4.23162e-08	10
CC	GO:0030667	secretory granule membrane	25/473	293/18678	1.30396e-07	25
CC	GO:0030665	clathrin-coated vesicle membrane	14/473	110/18678	7.34869e-07	14
CC	GO:0045334	clathrin-coated endocytic vesicle	10/473	59/18678	2.03903e-06	10
CC	GO:0010008	endosome membrane	29/473	464/18678	8.1242e-06	29
CC	GO:0005765	lysosomal membrane	24/473	344/18678	8.13316e-06	24
CC	GO:0098852	lytic vacuole membrane	24/473	344/18678	8.13316e-06	24
CC	GO:0012507	ER to Golgi transport vesicle membrane	9/473	55/18678	8.96961e-06	9
CC	GO:0032588	trans-Golgi network membrane	11/473	85/18678	9.64435e-06	11
CC	GO:0042629	mast cell granule	6/473	22/18678	1.35025e-05	6
CC	GO:0042581	specific granule	15/473	160/18678	1.41076e-05	15
CC	GO:0005774	vacuolar membrane	25/473	382/18678	1.58525e-05	25
CC	GO:0030136	clathrin-coated vesicle	16/473	182/18678	1.65495e-05	16
CC	GO:0035579	specific granule membrane	11/473	91/18678	1.8668e-05	11
CC	GO:0030134	COPII-coated ER to Golgi transport vesicle	9/473	69/18678	5.84454e-05	9
CC	GO:0070820	tertiary granule	14/473	164/18678	7.62337e-05	14
CC	GO:0044853	plasma membrane raft	11/473	106/18678	7.80487e-05	11
CC	GO:0030662	coated vesicle membrane	14/473	169/18678	0.000105316	14
CC	GO:0030660	Golgi-associated vesicle membrane	10/473	102/18678	0.000262354	10
CC	GO:0030139	endocytic vesicle	18/473	289/18678	0.000437918	18
CC	GO:0001891	phagocytic cup	5/473	27/18678	0.000519147	5
CC	GO:0030666	endocytic vesicle membrane	12/473	161/18678	0.000836238	12
CC	GO:0036019	endolysosome	4/473	18/18678	0.000936966	4
CC	GO:0030135	coated vesicle	16/473	261/18678	0.00105871	16
CC	GO:0030176	integral component of endoplasmic reticulum membrane	10/473	125/18678	0.00130584	10
CC	GO:0031227	intrinsic component of endoplasmic reticulum membrane	10/473	131/18678	0.00185757	10
CC	GO:0005942	phosphatidylinositol 3-kinase complex	3/473	11/18678	0.00228809	3
CC	GO:0070821	tertiary granule membrane	7/473	73/18678	0.00246606	7
CC	GO:0101002	ficolin-1-rich granule	12/473	185/18678	0.00272536	12
CC	GO:0001931	uropod	3/473	13/18678	0.00381928	3
CC	GO:0031254	cell trailing edge	3/473	13/18678	0.00381928	3
CC	GO:0036020	endolysosome membrane	3/473	13/18678	0.00381928	3
CC	GO:0005798	Golgi-associated vesicle	10/473	145/18678	0.00388873	10
CC	GO:0101003	ficolin-1-rich granule membrane	6/473	61/18678	0.00437387	6
CC	GO:0002102	podosome	4/473	29/18678	0.00583846	4
CC	GO:0005769	early endosome	17/473	340/18678	0.00623054	17
MF	GO:0004896	cytokine receptor activity	25/437	78/16969	4.5924e-21	25
MF	GO:0001637	G protein-coupled chemoattractant receptor activity	13/437	25/16969	7.21264e-15	13
MF	GO:0004950	chemokine receptor activity	13/437	25/16969	7.21264e-15	13
MF	GO:0019955	cytokine binding	20/437	100/16969	8.61166e-13	20
MF	GO:0023023	MHC protein complex binding	11/437	25/16969	9.39554e-12	11
MF	GO:0042287	MHC protein binding	12/437	38/16969	1.08137e-10	12
MF	GO:0019956	chemokine binding	9/437	23/16969	2.7236e-09	9
MF	GO:0015026	coreceptor activity	10/437	40/16969	4.91521e-08	10
MF	GO:0032395	MHC class II receptor activity	6/437	10/16969	5.42447e-08	6
MF	GO:0023026	MHC class II protein complex binding	7/437	16/16969	6.70191e-08	7
MF	GO:0005070	SH3/SH2 adaptor activity	11/437	52/16969	6.80162e-08	11
MF	GO:0008528	G protein-coupled peptide receptor activity	15/437	105/16969	7.65803e-08	15
MF	GO:0001653	peptide receptor activity	15/437	106/16969	8.71314e-08	15
MF	GO:0035591	signaling adaptor activity	13/437	78/16969	8.83622e-08	13
MF	GO:0030246	carbohydrate binding	23/437	252/16969	1.62732e-07	23
MF	GO:0042605	peptide antigen binding	8/437	30/16969	6.45652e-07	8
MF	GO:0005085	guanyl-nucleotide exchange factor activity	19/437	196/16969	7.83151e-07	19
MF	GO:0016502	nucleotide receptor activity	6/437	16/16969	1.81319e-06	6
MF	GO:0042288	MHC class I protein binding	6/437	16/16969	1.81319e-06	6
MF	GO:0042169	SH2 domain binding	8/437	35/16969	2.31886e-06	8
MF	GO:0003823	antigen binding	15/437	150/16969	7.77223e-06	15
MF	GO:0005126	cytokine receptor binding	18/437	210/16969	8.7313e-06	18
MF	GO:0030674	protein binding, bridging	15/437	156/16969	1.25173e-05	15
MF	GO:0019865	immunoglobulin binding	6/437	23/16969	1.96086e-05	6
MF	GO:0001614	purinergic nucleotide receptor activity	5/437	15/16969	2.68568e-05	5
MF	GO:0030695	GTPase regulator activity	18/437	235/16969	3.98353e-05	18
MF	GO:0005068	transmembrane receptor protein tyrosine kinase adaptor activity	4/437	10/16969	8.05472e-05	4
MF	GO:0005088	Ras guanyl-nucleotide exchange factor activity	12/437	125/16969	9.31998e-05	12
MF	GO:0035586	purinergic receptor activity	5/437	19/16969	9.5498e-05	5
MF	GO:0005164	tumor necrosis factor receptor binding	6/437	30/16969	9.89967e-05	6
MF	GO:0051020	GTPase binding	25/437	426/16969	0.000119907	25
MF	GO:0032813	tumor necrosis factor receptor superfamily binding	7/437	45/16969	0.000139401	7
MF	GO:0042277	peptide binding	16/437	215/16969	0.000148146	16
MF	GO:0060090	molecular adaptor activity	16/437	216/16969	0.000156299	16
MF	GO:0033691	sialic acid binding	4/437	12/16969	0.000182228	4
MF	GO:0060589	nucleoside-triphosphatase regulator activity	18/437	267/16969	0.000202854	18
MF	GO:1990782	protein tyrosine kinase binding	9/437	80/16969	0.000211017	9
MF	GO:0005096	GTPase activator activity	15/437	203/16969	0.000255783	15
MF	GO:0004620	phospholipase activity	9/437	83/16969	0.000279476	9
MF	GO:0001784	phosphotyrosine residue binding	6/437	37/16969	0.000332848	6
MF	GO:0004715	non-membrane spanning protein tyrosine kinase activity	6/437	37/16969	0.000332848	6
MF	GO:0017048	Rho GTPase binding	12/437	146/16969	0.000401221	12
MF	GO:0033218	amide binding	17/437	266/16969	0.000558817	17
MF	GO:0005089	Rho guanyl-nucleotide exchange factor activity	8/437	73/16969	0.000564001	8
MF	GO:0001618	virus receptor activity	8/437	74/16969	0.000618401	8
MF	GO:0104005	hijacked molecular function	8/437	74/16969	0.000618401	8
MF	GO:0005125	cytokine activity	12/437	154/16969	0.000648954	12
MF	GO:0043548	phosphatidylinositol 3-kinase binding	5/437	28/16969	0.000666839	5
MF	GO:0045309	protein phosphorylated amino acid binding	6/437	44/16969	0.00086836	6
MF	GO:0016298	lipase activity	9/437	100/16969	0.00110232	9
MF	GO:0004435	phosphatidylinositol phospholipase C activity	4/437	19/16969	0.0012367	4
MF	GO:0001848	complement binding	4/437	20/16969	0.00151471	4
MF	GO:0048365	Rac GTPase binding	6/437	51/16969	0.00190449	6
MF	GO:0004629	phospholipase C activity	4/437	24/16969	0.00306273	4
MF	GO:0019992	diacylglycerol binding	3/437	12/16969	0.00313804	3
MF	GO:0070492	oligosaccharide binding	3/437	12/16969	0.00313804	3
MF	GO:0004713	protein tyrosine kinase activity	9/437	120/16969	0.00386879	9
MF	GO:0017016	Ras GTPase binding	17/437	320/16969	0.00401647	17
MF	GO:0048020	CCR chemokine receptor binding	4/437	26/16969	0.0041379	4
MF	GO:0030676	Rac guanyl-nucleotide exchange factor activity	3/437	14/16969	0.0049971	3
MF	GO:0031267	small GTPase binding	17/437	333/16969	0.00594465	17
MF	GO:0005537	mannose binding	3/437	15/16969	0.00612823	3
MF	GO:0019902	phosphatase binding	11/437	177/16969	0.00623977	11
MF	GO:0042379	chemokine receptor binding	5/437	47/16969	0.00698065	5
MF	GO:0001530	lipopolysaccharide binding	4/437	30/16969	0.0069963	4
MF	GO:0019903	protein phosphatase binding	9/437	132/16969	0.0071809	9

## Sheet: Table S2
Table S2. KEGG analysis of the 5-microRNA signature.
ID	Description	GeneRatio	BgRatio	pvalue	p.adjust	Count
hsa00565	Ether lipid metabolism	5/43	47/2966	0.000493235	0.0157835	5
hsa04010	MAPK signaling pathway	7/43	117/2966	0.00122881	0.019661	7
hsa00590	Arachidonic acid metabolism	5/43	63/2966	0.00190364	0.0203055	5
hsa02010	ABC transporters	4/43	45/2966	0.00370738	0.029659	4
			T

## Sheet: Table S3
Table S3. Statistical calculation of the accuracy of the 5-microRNA signature.
Statistical indicators	GSE32960	GSE36682	GSE70970	TCGA_HNSC
Area under the curve	0.7825	0.658	0.5775	0.5173
c-index	0.775129	0.789715	0.782532	0.680425

## Sheet: Table S4
Table S4. GO analysis of 5-microRNA.
MicroRNA Name	GO.ID	Term	Annotated	Significant	Expected	KS
hsa-miR-30e	GO:0032984	protein-containing complex disassembly	11	11	11	5.9e-06
	GO:0043624	cellular protein complex disassembly	10	10	10	2.3e-05
	GO:0019752	carboxylic acid metabolic process	17	17	17	0.0019
	GO:0006163	purine nucleotide metabolic process	16	16	16	0.0026
	GO:0009150	purine ribonucleotide metabolic process	16	16	16	0.0026
	GO:0006091	generation of precursor metabolites and ...	14	14	14	0.0038
	GO:0006732	coenzyme metabolic process	12	12	12	0.005
	GO:0032787	monocarboxylic acid metabolic process	13	13	13	0.0052
	GO:0043436	oxoacid metabolic process	18	18	18	0.0052
	GO:0009259	ribonucleotide metabolic process	17	17	17	0.0063
	GO:0019693	ribose phosphate metabolic process	17	17	17	0.0063
	GO:0072521	purine-containing compound metabolic pro...	17	17	17	0.0063
	GO:0007411	axon guidance	21	21	21	0.0094
	GO:0097485	neuron projection guidance	21	21	21	0.0094
	GO:0055114	oxidation-reduction process	20	20	20	0.0108
	GO:0006082	organic acid metabolic process	19	19	19	0.012
	GO:0051186	cofactor metabolic process	13	13	13	0.0121
	GO:0009108	coenzyme biosynthetic process	11	11	11	0.0124
	GO:0051188	cofactor biosynthetic process	11	11	11	0.0124
	GO:0098662	inorganic cation transmembrane transport	28	28	28	0.0134
hsa-miR-26a	GO:0031326	regulation of cellular biosynthetic proc...	218	218	218	0.00074
	GO:0009889	regulation of biosynthetic process	222	222	222	0.00079
	GO:0097237	cellular response to toxic substance	11	11	11	0.0008
	GO:0007565	female pregnancy	13	13	13	0.0012
	GO:0010556	regulation of macromolecule biosynthetic...	209	209	209	0.0028
	GO:0031668	cellular response to extracellular stimu...	12	12	12	0.00464
	GO:0034641	cellular nitrogen compound metabolic pro...	300	300	300	0.0047
	GO:0031589	cell-substrate adhesion	12	12	12	0.0048
	GO:0071236	cellular response to antibiotic	11	11	11	0.00663
	GO:0044271	cellular nitrogen compound biosynthetic ...	233	233	233	0.00671
	GO:0019222	regulation of metabolic process	342	342	342	0.00703
	GO:2000112	regulation of cellular macromolecule bio...	201	201	201	0.00738
	GO:0065007	biological regulation	523	523	523	0.00753
	GO:0031669	cellular response to nutrient levels	11	11	11	0.00857
	GO:0060255	regulation of macromolecule metabolic pr...	319	319	319	0.00935
	GO:0080090	regulation of primary metabolic process	311	311	311	0.00943
	GO:0051171	regulation of nitrogen compound metaboli...	303	303	303	0.00946
	GO:1901576	organic substance biosynthetic process	288	288	288	0.01022
	GO:0071496	cellular response to external stimulus	19	19	19	0.01042
	GO:0044706	multi-multicellular organism process	15	15	15	0.01176
hsa-miR-29c	GO:0010468	regulation of gene expression	10	10	10	0.0018
	GO:0051252	regulation of RNA metabolic process	10	10	10	0.0018
	GO:1903506	regulation of nucleic acid-templated tra...	10	10	10	0.0018
	GO:2001141	regulation of RNA biosynthetic process	10	10	10	0.0018
	GO:0044271	cellular nitrogen compound biosynthetic ...	15	15	15	0.0043
	GO:0006351	transcription, DNA-templated	11	11	11	0.0045
	GO:0016070	RNA metabolic process	11	11	11	0.0045
	GO:0019219	regulation of nucleobase-containing comp...	11	11	11	0.0045
	GO:0032774	RNA biosynthetic process	11	11	11	0.0045
	GO:0097659	nucleic acid-templated transcription	11	11	11	0.0045
	GO:2000112	regulation of cellular macromolecule bio...	11	11	11	0.0045
	GO:0010604	positive regulation of macromolecule met...	10	10	10	0.0048
	GO:0031325	positive regulation of cellular metaboli...	10	10	10	0.0048
	GO:0051173	positive regulation of nitrogen compound...	10	10	10	0.0048
	GO:0018130	heterocycle biosynthetic process	12	12	12	0.0094
	GO:0019438	aromatic compound biosynthetic process	12	12	12	0.0094
	GO:0031326	regulation of cellular biosynthetic proc...	12	12	12	0.0094
	GO:0034654	nucleobase-containing compound biosynthe...	12	12	12	0.0094
	GO:0090304	nucleic acid metabolic process	12	12	12	0.0094
	GO:0010467	gene expression	14	14	14	0.0103
hsa-let-7e	GO:0022402	cell cycle process	81	81	81	0.00036
	GO:0051726	regulation of cell cycle	72	72	72	0.00168
	GO:0010564	regulation of cell cycle process	52	52	52	0.00189
	GO:1903047	mitotic cell cycle process	52	52	52	0.00419
	GO:0000278	mitotic cell cycle	58	58	58	0.00481
	GO:0007049	cell cycle	103	103	103	0.00544
	GO:0006260	DNA replication	14	14	14	0.00621
	GO:0006302	double-strand break repair	16	16	16	0.00735
	GO:0044770	cell cycle phase transition	35	35	35	0.00839
	GO:0044772	mitotic cell cycle phase transition	35	35	35	0.00839
	GO:0032944	regulation of mononuclear cell prolifera...	12	12	12	0.00944
	GO:0050670	regulation of lymphocyte proliferation	12	12	12	0.00944
	GO:0045786	negative regulation of cell cycle	43	43	43	0.00991
	GO:0098813	nuclear chromosome segregation	14	14	14	0.00996
	GO:0008643	carbohydrate transport	10	10	10	0.01057
	GO:0032868	response to insulin	15	15	15	0.01203
	GO:0007178	transmembrane receptor protein serine/th...	29	29	29	0.01786
	GO:0007088	regulation of mitotic nuclear division	13	13	13	0.01855
	GO:0051783	regulation of nuclear division	13	13	13	0.01855
	GO:0032869	cellular response to insulin stimulus	11	11	11	0.01856
hsa-miR-93	GO:0032984	protein-containing complex disassembly	11	11	11	5.9e-06
	GO:0043624	cellular protein complex disassembly	10	10	10	2.3e-05
	GO:0019752	carboxylic acid metabolic process	17	17	17	0.0019
	GO:0006163	purine nucleotide metabolic process	16	16	16	0.0026
	GO:0009150	purine ribonucleotide metabolic process	16	16	16	0.0026
	GO:0006091	generation of precursor metabolites and ...	14	14	14	0.0038
	GO:0006732	coenzyme metabolic process	12	12	12	0.005
	GO:0032787	monocarboxylic acid metabolic process	13	13	13	0.0052
	GO:0043436	oxoacid metabolic process	18	18	18	0.0052
	GO:0009259	ribonucleotide metabolic process	17	17	17	0.0063
	GO:0019693	ribose phosphate metabolic process	17	17	17	0.0063
	GO:0072521	purine-containing compound metabolic pro...	17	17	17	0.0063
	GO:0007411	axon guidance	21	21	21	0.0094
	GO:0097485	neuron projection guidance	21	21	21	0.0094
	GO:0055114	oxidation-reduction process	20	20	20	0.0108
	GO:0006082	organic acid metabolic process	19	19	19	0.012
	GO:0051186	cofactor metabolic process	13	13	13	0.0121
	GO:0009108	coenzyme biosynthetic process	11	11	11	0.0124
	GO:0051188	cofactor biosynthetic process	11	11	11	0.0124
	GO:0098662	inorganic cation transmembrane transport	28	28	28	0.0134
